# Supplementary material for: Calcium transients regulate the apical emergence of basally located progenitors during Xenopus skin development
Source: Nat Commun. 2025 Jul 19;16:6650. doi: 10.1038/s41467-025-61610-7 (PMC12274442; doi:10.1038/s41467-025-61610-7)
Supplement: Supplementary file 17 — Source Data [file 41467_2025_61610_MOESM17_ESM.xlsx]

## Sheet: Figure 1
Figure 1E					Figure 1G''							Figure 1H
1 transient	8
2 transients	14				Upper panel			Lower panel				Before Ca2+ transient		After Ca2+ transient
3 transients	5				Time (min)	Normalized surface area		Time (min)	Normalized surface area			1.17575		1.48969
4 transients	2				0	1		0	1			0.907761		1.49199
>4 transients	1				5	1.18259		5	1.37518			2.62539		3.71419
					10	1.25217		10	1.67526			1.06603		1.29419
					15	1.27824		15	1.75035			1.18374		1.37611
					20	1.43478		20	2.62539			1.12042		2.26457
					25	1.5913		25	3.75035			1.40715		1.56346
					30	1.41738		30	4.75064			1.0331		1.14645
					35	1.64347		35	5.8756			1.32725		1.57533
					40	1.69564		40	10.5013			1.90906		2.47618
					45	1.64347		45	9.7512
					50	1.68695		50	8.87617
					55	1.50434		55	10.2514
					60	1.53912		60	10.6262
					65	1.77391		65	12.7515
					70	1.86085		70	14.5018
					75	2.29563		75	17.3772
					80	2.51303		80	16.127
					85	2.40868		85	17.2522
Figure 1I					Figure 1J'''
transient	no transient				Time (min)	normalized surface area
1.18497	0.974864				0	1
1.4	0.996514				2.5	0.934915
1.31218	1.01646				5	0.9
1.08658	1.00737				7.5	1.01426
1.65605	0.944448				10	1.1
1.59423	0.940362				12.5	1.11426
1.30601	0.979432				15	1.14285
2.06247	1.01272				17.5	1.18571
1.30034	0.989999				20	1.38571
1.41709	0.991042				22.5	1.35712
1.12903	1.05732				25	1.65712
1.088	0.984588				27.5	1.62856
2.24422	0.981428				30	1.57141
1.40323	1.01049				32.5	1.71426
1.49958	0.958214				35	1.68571

## Sheet: Figure 2
Figure 2B						Figure 2E						Figure 2G
							4	5	more than 5				Control	2APB
Control	2APB					Control	7	18	5
25	0					2APB	11	23	4				226.621	122.875
23	0												237.823	156.48
29	4												184.054	94.957
23	10												187.846	115.982
15	8												159.755	89.442
20	4												132.009	101.506
35	0												215.074	135.628
34	1												155.102	126.666
26	5												163.202	110.812
19	9												258.331	76.345
29	0												215.074	67.9
34	0												154.929	117.016
18	0												185.26	191.809
18	2												176.644	155.619
36	8												128.562	172.335
31	5												142.349	90.476
32	0												200.943	210.217
20	1												198.53	180.78
22	0												206.458	149.242
33	1												210.077	136.662
24	10												183.537	134.077
30	3												153.206	136.145
12	10												204.907	176.127
14	5												192.843	177.161
25	4												194.567	158.721
28	9												176.816	176.988
26	6												187.673	100.127
17													209.043	209.188
34													195.428	112.018
20													233.514	148.036
29													165.27	110.639
19													169.061	93.578
17													180.607	114.948
18													176.644	145.968
15													188.88	87.202
27													220.762	108.571
21													177.85	207.836
18													185.605	87.719
14													192.499	165.097
													221.968	137.351
													188.535	120.807
													182.331	109.088
													195.256	139.247
													203.011	103.057
													163.546	136.49
													155.963	100.127
													190.086	105.814
													246.957	113.741
													219.383	76
													144.245	164.925
													143.383	102.54
													133.905	92.889
													128.907	68.762
													151.138	150.104
													152.861	214.902
													172.163	191.292
													165.614	153.206
													159.755	178.195
													145.968	193.36
													140.798	79.447
													137.524	38.603
													133.905	142.521
													166.993	123.909
													133.388	63.419
													148.725	97.025
													135.8	78.413
													141.832	131.837
													160.789	170.267
													127.356	66.004
													163.374	94.957
													167.165	76.345
													197.841	78.068
													179.918	159.583
													179.401	94.612
													221.451	101.506
													185.777	150.621
													225.242	154.929
													184.916	130.803
													164.408	145.968
													176.471	219.854
													169.578	64.626
													193.188	49.805
													159.927	58.422
													211.972	53.252
													194.567	110.812
													169.578	36.19
													214.213	170.267
													203.528	97.886
													183.365	98.231
													228.517	123.047
													135.111	62.902
													134.766	121.152
													159.755	127.183
													137.179	66.177
													149.932	164.408
													185.95	29.642
													187.329	77.551
													183.537	70.83
													265.741	126.666
													187.846	100.644
													176.816	102.195
													177.85	91.338
													135.111	194.222
													208.009	29.814
													125.46	45.324
													99.437	208.68
													165.959	17.406
													193.016	144.072
													158.032	102.712
													123.564	155.963
													161.651	124.426
													165.787	111.156
													148.553	154.412
													217.487	132.354
													154.585	103.574
													158.549	33.778
													153.034	36.363
													117.877	214.04
													138.213	145.623
													171.129	52.735
													212.834	73.932
													175.954	128.39
													164.236	14.993
													183.537	128.39
													253.161	94.784
													214.73	123.22
													269.36	111.156
													184.399	173.369
													241.614	193.877
													175.61	139.592
													160.272	221.451
													211.283	76.517
													206.802	164.236
													267.292	163.891
													203.528	119.773
													182.503	153.723
													287.628	70.14
													215.419	202.322
													182.503	89.787
													240.925	130.286
													219.555	181.986
													188.535	110.639
													208.181	60.145
													228.172	78.93
													216.626	101.161
													234.548	128.39
													209.56	144.245
													188.19	94.957
													237.823	115.12
													193.188	95.646

## Sheet: Figure 3
Figure 3C				Figure 3E				Figure 3F				FIGURE 3H
Ctrl	2APB				Inserted	non-inserted		Control	PACR			Control	atub-PACR
23	10			Control	94	6		222.485	161.478			176.134	26.204
16	6			Pacr	60	48		191.809	171.474			285.853	103.305
17	6							158.204	36.19			182.832	45.626
19	19							195.428	20.508			199.963	110.892
20	5							254.022	44.635			248.168	179.728
11	10							245.061	140.97			195.995	98.196
17	9							330.884	153.034			178.559	114.562
15	1							219.9	139.419			178.798	83.219
20	2							235.238	152.172			272.386	110.223
33	0							177.85	100.05			376.984	125.781
16	1							141.698	132.124			377.223	110.702
17	0							63.19	21.542			160.368	128.892
17	3							117.762	65.104			194.895	195.074
15	1							123.507	48.35			292.013	204.289
17	4							124.464	150.793			216.855	19.537
15	0							117.284	157.495			341.913	87.604
16	0							84.253	148.4			218.177	122.55
18	0							93.827	40.212			228.689	120.635
29	14							146.964	112.018			146.614	124.254
25	0							94.784	19.627			289.653	134.747
								175.208	13.883			187.63	18.268
								126.858	31.595			216.626	236.961
								87.604	235.525			202.267	83.295
								38.775	66.004			192.73	30.637
								126.379	79.447			162.341	11.2
								155.102	51.011			364.489	12.839
								137.39	22.576			326.92
								201.058	53.079			366.73
								157.495	52.735			382.608
								153.666	65.315			375.787
								332.703	10.857
								234.089	70.09
								226.908	148.059
								117.762	140.181
								140.741	26.895
								251.801	22.277
								206.802	20.375
								174.729	45.841
								222.6	126.869
								165.155	123.066
								142.004	49.307
								121.841	158.931
								171.991	28.723
								112.707	67.977
								81.687	59.887
								71.864	86.685
								79.791	135.283
								124.254	92.716
								74.449	113.397
								124.598	91.682
								170.608	104.091
								144.256	120.807
								126.598	69.796
								124.424	113.397
								113.829	127.356
								132.574	94.233
								119.262	71.057
								160.284	60.145
								115.459	74.621
								102.962
								221.451
								175.782
								200.081
								149.587
								191.982
								147.516
								199.948
								177.943
								200.491
								160.013
								177.4
								273.343
								258.503
								245.578
								283.396
								192.441
								287.226
								211.585
								213.782
								159.109
								186.984
								149.07
								219.211
								223.864
								156.825
								195.945
								124.426
								155.102
								135.628
								158.204
								161.13
								186.428
								169.28
								267.418
								182.099
								209.043
								247.301

## Sheet: Figure 4
Figure 4D					Figure 4F					Figure 4H					Figure 4I
	Calcium transient	no Calcium transient			Control	U73122					Inserted	non-inserted			Control	PLCD-PH
Control	57	3			182.158	219.038				Control	100	0
U73122	2	58			280.39	78.413				PLCD-PH	38	62			410.972	170.98
					153.723	27.574									351.851	141.288
					256.952	47.048									309.725	59.839
					147.002	48.943									361.904	163.592
					187.846	10.685									345.911	56.809
					155.274	24.299									293.296	74.408
					172.163	164.063									246.204	291.736
					295.727	31.71									286.422	55.753
					215.764	87.546									389.384	171.559
					143.383	92.889									294.633	111.726
					183.709	31.537									305.123	44.543
					465.995	42.222									238.136	187.159
					185.605	32.744									263.32	194.716
					143.555	14.649									207.646	227.619
					105.125	58.422									252.916	136.931
					166.993	73.243									484.764	148.961
					141.832	34.295									308.719	164.587
					129.596	33.261									239.206	173.797
					224.553	59.456									241.253	229.541
					158.032	87.891									242.153	188.492
					111.329	105.642									253.768	200.34
					125.46	51.011									269.035	35.122
					107.882	49.805									294.406	49.128
					196.807	170.612									213.748	210.064
					150.621	63.247									425.278	200.938
					159.583	64.109									293.748	211.679
					132.698	18.268									367.589	141.668
					135.8	48.254									304.28	203.81
					109.778	46.531									336.293	145.767
					129.596	22.404									237.32	178.229
					106.848	19.819									282.528	72.255
					179.918	48.082									257.241	22.17
					201.288	60.49									207.453	70.161
					105.297	47.565									200.313	140.621
					165.614	12.925									209.961	205.606
					231.619	40.843									413.024	200.19
					128.39	91.682									299.263	57.445
					208.87	95.474									217.707	42.725
					194.567	12.408									263.031	54.393
					169.578	54.458									236.223	32.163
					221.968	19.129									247.691	134.577
					122.875	60.662									256.109	38.686
					234.548	26.54									305.417	160.269
					194.911	17.061									249.408	150.138
					176.988	62.213									245.099
					213.351	79.964									306.374
					221.968	120.118									208.717
					123.564	80.308									277.173
					161.823	169.578									271.428
					137.868	108.571									259.46
					132.354	16.372
					83.238	13.27
					200.943	126.494
					216.281	113.569
					162.512	47.392
					115.637	56.698
					153.378	23.093
					195.256	83.755
					239.546	68.245
					234.204	40.154
					221.623	39.982
					126.666	28.952
					257.297	79.964
					255.918	18.785
					140.97	150.621
					260.916	264.879
					238.167	77.723
					286.594	16.2
					205.596	121.669
					138.73	33.261
					187.501	70.485
					104.263	63.247
					121.669	40.843
					100.471	49.805
					314.684	32.744
					65.66	77.896
					159.755	47.048
					113.741	107.365
					129.941	96.68
					238.167	63.247
					78.93	25.85
					165.787	21.887
					174.403	63.075
					157.514	71.174
					165.959	122.186
					176.816	34.812
					130.975	125.632
					110.984	39.982
					126.149	29.814
					136.145	78.413
					168.199	65.143
					249.886	31.02
					160.1	21.197
					164.925	20.68
					141.143	31.193
					152.344	37.569
					172.335
					196.807
					152.861

## Sheet: Figure 5
Figure 5E				Figure 5G					Figure 5H
Control	W7				Inserted	non Inserted			Control	CAlMWT	CALM1234
161.306	132.526			Control	80	0			215.204	294.406	255.239
154.757	123.909			CALM1234	20	11			225.544	332.703	113.818
208.698	51.011			CALMWT	46	0			400.313	282.169	85.249
126.666	107.882								286.402	204.409	155.332
239.029	41.188								409.57	227.866	37.741
131.837	96.163								337.505	209.196	220.072
129.769	76.517								393.325	266.162	150.67
122.013	68.245								317.25	165.633	274.12
191.465	110.639								246.937	171.857	245.435
133.215	99.437								321.578	244.501	155.511
251.954	58.077								327.265	249.47	138.015
215.247	138.385								240.408	223.392	33.864
130.458	43.084								384.135	200.315	126.987
182.503	55.837								230.454	200.978	171.139
140.798	97.369								279.716	261.797	331.746
213.179	134.939								260.506	378.18	78.269
177.505	112.363								467.273	358.553	101.367
204.217	77.034								357.003	186.218	201.417
253.678	46.875								374.362	231.49	253.996
137.524	81.515								444.775	344.671	142.88
249.025	55.32								316.408	194.356
132.354	35.673								277.659	278.609
214.557	69.623								267.763	184.303
134.249	37.914								275.171	247.971
176.988	98.576								377.493	259.715
158.549	23.782								421.504	373.816
227.138	32.054								285.191	243.415
249.197	60.49								417.913	215.433
219.211	87.202								404.031	182.29
199.392	61.007								259.939	273.842
209.043	49.46								336.054	281.207
161.823	21.025								321.334	317.729
145.451	18.268								342.516	208.024
264.535	58.077								300.151	280.235
145.451	57.56								248.809	293.428
227.31	117.36								322.699	300.151
255.746	70.485								352.552	237.081
139.592	26.712								253.925	183.824
134.766	94.44								461.835	313.674
116.326	113.397								316.187	212.068
239.029	29.814								204.888	260.547
148.208	50.322								182.388	258.982
102.367	129.079								163.719	263.29
163.719	203.183								162.402	179.03
185.088	19.302								228.358	247.762
137.696	131.664								283.013	219.249
178.195	136.49								226.605
133.215	106.503								195.578
171.474	76.689								209.675
138.73	63.247								215.419
113.569	71.691								221.164
99.437	77.206								162.282
128.045	156.48								221.164
154.24	119.601								201.035
144.589	146.14								247.762
168.199	59.283								230.647
205.596	99.437								241.785
136.49	125.632								193.428
134.249	120.979								222.225
217.832	163.719								268.68
167.855	109.433								254.01
186.984	44.463								224.67
150.793	183.192								318.82
207.836	125.805								248.45
247.818	191.982								246.535
254.884	87.546								203.93
169.923	85.134								250.844
149.07	64.109								216.377
197.324	65.832								185.26
247.991	98.403								314.088
278.839	134.249								168.698
173.197	32.227								186.929
216.798	145.796								241.393
225.07	60.49								237.689
204.045	21.025								257.119
116.326	36.19								230.369
150.104	114.603								193.705
75.828	22.748								176.644
89.097	179.401								222.661
149.932	27.229								245.157
108.916	10.345
81.687	117.877
134.249	29.986
167.855	32.571
100.816	31.02
140.798	110.467
101.85	44.463
92.027	16.717
143.038	23.438
139.419	11.234
191.12	13.27
135.628	39.292
137.868	121.841
147.174	47.22
117.36	50.15
82.204	79.447
137.696	54.286
155.963	54.113
170.784	43.084
178.539	59.973

## Sheet: Figure 6C
Figure 6C
time (sec)	normalized GECO-RED intensity	normalized utr-GFP intensity	Normalized surface area
0	1	1	1
23.057	1.03747	0.96691
46.114	0.862276	0.964205
69.171	0.852297	0.938828
92.228	0.981371	0.976445
115.285	0.910158	0.966951	0.982456
138.342	0.980187	0.981735
161.399	3.31236	1.0174
184.456	1.39544	1.12342
207.513	1.06669	1.22713
230.57	0.838299	1.2377	0.840353
253.627	0.88365	1.16388
276.684	0.822936	1.11199
299.741	0.932986	1.0837
322.799	0.920424	1.01136
345.856	0.910553	1.00225	0.850874
368.913	0.888855	0.99684
391.97	0.950969	0.94211
415.027	0.943431	0.953974
438.084	0.92631	0.953988
461.141	0.945998	0.95159	0.870171
484.198	0.963173	0.930512
507.255	0.894167	0.927714
530.312	0.920118	0.91688
553.369	0.96364	0.91471
576.426	0.86705	0.929348	0.940346
599.483	0.911109	0.923013
622.54	0.983794	0.922839
645.597	0.973905	0.875648
668.654	0.887096	0.868511
691.711	0.89108	0.843562	1.03859
714.768	0.927423	0.850031
737.825	0.944131	0.878795
760.882	0.829935	0.918139
783.939	0.950215	0.926442
806.996	0.860786	0.905042	0.985963
830.053	0.96897	0.905363
853.11	0.860948	0.892347
876.167	0.855797	0.858186
899.224	0.90752	0.853244
922.281	0.841655	0.897155	1.09649
945.339	0.839017	0.873264
968.396	0.852387	0.864868
991.453	0.850197	0.856151
1014.51	0.855599	0.883321
1037.57	0.824623	0.900289	1.15263
1060.62	0.820836	0.922799
1083.68	0.810553	0.909676
1106.74	0.86608	0.885933
1129.8	0.883507	0.892146
1152.85	0.834153	0.893405	1.2193
1175.91	0.874372	0.866047
1198.97	0.832663	0.85457
1222.02	0.764932	0.84209
1245.08	0.791726	0.891022
1268.14	0.793378	0.844379	1.19999
1291.19	0.822685	0.872822
1314.25	0.807412	0.883188
1337.31	0.680797	0.854905
1360.37	0.766224	0.871136
1383.42	0.686935	0.858521	1.27017
1406.48	0.694131	0.866689
1429.54	0.759476	0.884888
1452.59	0.786845	0.924902

## Sheet: Figure 6E
Time (sec)	normalized atub:UtrGFO										normalized atub:GECO:RED THA+										normalized atub:GECO:RED THA-
0	1	1	1	1	1	1	1	1	1	1	1	1	1	1	1	1	1	1	1	1	1	1.00001	1	1	1	1	1	1	1	1
30.215	1.00528	1.0456	1	1.0451	1.00506	0.974133	1.0744	0.995386	0.975503	0.966986	1	1.12498	1.01481	0.970012	1.07512	1.0131	0.983371	1.00928	1.09004	0.993827	1.00933	1.01664	1.02452	0.996734	0.988768	1.0038	0.972441	1.00582	1.03018	0.974039
60.431	0.947224	1.03487	1	1.16607	1.00506	0.939794	1.01044	0.935162	0.986466	0.948603	1	1.06265	1.04489	0.990034	1.04903	1.01336	1.05266	0.988629	1.18293	1.0493	1.00296	1.02407	1.03569	0.998055	0.997979	0.977771	0.978773	0.975427	1.029	1.00084
90.646	0.921032	1.15075	1	1.07373	1.02549	0.876947	1.0565	0.910002	0.944084	0.925316	1	1.06369	1.0905	0.993793	1.13192	1.04222	1.08129	1.02019	1.19149	1.04395	0.98215	1.03501	1.02967	0.993148	1.01564	0.959147	0.956835	0.9921	1.04714	1.00416
120.861	0.91204	1.03541	1	1.13207	0.982192	0.817833	1.01147	0.914677	1.02285	0.903026	1	1.07382	1.09167	0.998808	1.13459	1.07504	1.06224	1.05469	1.22377	1.25562	0.988747	1.02297	1.05088	1.00376	0.993704	0.955785	0.964836	0.970706	1.02619	1.03162
151.077	0.908326	1.06438	1.16763	1.10021	0.996023	0.783313	0.956274	0.951403	0.922894	0.842513	1.24288	1.16082	1.13518	0.995559	1.29294	1.10002	1.15111	1.0677	1.31863	1.32059	0.963743	1.01473	1.05534	0.995529	0.986994	0.950932	0.970457	0.999238	1.06098	1.01409
181.292	0.957975	1.11802	1.27333	1.00179	0.945978	0.812733	0.957485	0.887426	0.935449	0.735121	1.59482	1.23125	1.16634	1.04773	1.45206	1.12523	1.07522	1.13927	1.45641	1.32556	0.976003	1.01877	1.06555	1.01099	1.00426	0.944693	0.949891	0.989461	1.04802	1.02217
211.507	0.804925	1.19474	1.30344	0.787759	0.930838	0.801894	0.976412	0.867864	0.805733	0.758177	1.68049	1.31323	1.19631	1.06769	1.59609	1.16288	1.1454	1.15962	1.4882	1.3462	0.970056	1.02139	1.06539	1.04628	0.98667	0.933972	0.947511	1.01468	1.01197	1.07019
241.723	0.76251	1.25054	1.23767	0.893701	0.903502	0.796248	0.989931	0.829355	0.792872	0.741019	1.60705	1.32786	1.1948	1.07129	1.5975	1.17569	1.20471	1.19563	1.52295	1.42444	0.963376	1.00288	1.08073	1.03202	0.995505	0.915313	0.989237	1.0024	1.03851	1.06855
271.938	0.723807	1.20601	1.31946	0.889406	0.902848	0.899626	0.953198	0.788693	0.796118	0.728916	1.65733	1.31052	1.22729	1.11251	1.67868	1.19696	1.19476	1.24523	1.43537	1.45319	0.971833	1.02018	1.08163	1.0453	1.00361	0.944116	1.00271	1.03654	1.01966	1.04822
302.153	0.742768	1.11427	1.30237	0.92126	0.879213	0.981237	1.00382	0.768824	0.777071	0.768058	1.68669	1.31476	1.17877	1.10554	1.58089	1.23399	1.2087	1.18009	1.43017	1.47272	0.979852	1.02048	1.10296	1.04875	1.00337	0.899993	0.98851	1.01394	0.994652	1.07917
332.369	0.828577	1.18186	1.4102	0.979957	0.914557	1.08726	0.89558	0.816683	0.804938	0.737572	1.60841	1.2835	1.19641	1.11034	1.58901	1.23209	1.25756	1.15784	1.44015	1.41458	0.956423	1.02355	1.10678	1.0369	0.973288	0.906809	0.997471	1.03968	1.03511	1.0801
362.584	0.841282	1.14002	1.47662	1.0748	0.944725	1.04663	0.880663	0.855561	0.859199	0.734968	1.66229	1.27905	1.21043	1.11828	1.60116	1.26527	1.31538	1.07974	1.45583	1.56119	0.96488	1.00998	1.06463	1.03053	0.996865	0.911477	0.986097	1.02496	1.02781	1.04465
392.799	0.923573	1.2103	1.53812	1.06585	0.991559	1.0705	0.803654	0.885827	0.864282	0.756033	1.78288	1.28577	1.20642	1.13657	1.55788	1.27158	1.31467	1.14187	1.43845	1.53069	0.985146	1.01302	1.08577	1.05172	0.993484	0.911408	1.02321	1.04284	1.03082	1.06549
423.015	0.994918	1.30687	1.57891	1.18146	1.05696	1.06057	0.778109	0.838829	0.887373	0.768824	1.96691	1.25746	1.24204	1.10025	1.63304	1.29667	1.25221	1.12782	1.41513	1.59667	0.987018	1.01232	1.0544	1.03567	0.967109	0.931719	0.992395	1.05857	1.00591	1.03918
453.23	0.996481	1.32296	1.60816	1.10093	1.07973	1.10019	0.85111	0.867556	0.916769	0.770203	2.00071	1.22979	1.23397	1.1272	1.63194	1.27157	1.22717	1.15023	1.43477	1.5833	0.972165	0.999784	1.03235	1.01829	0.965477	0.932701	1.01384	1.04898	0.964105	1.0452
483.445	1.03831	1.25215	1.66773	1.04295	1.08011	1.13435	0.900428	0.882258	0.923813	0.747913	1.91693	1.26918	1.23202	1.1212	1.64684	1.27084	1.17684	1.16993	1.44803	1.5364	1.00565	0.994506	1.05235	1.03186	0.984727	0.906625	1.05269	1.07556	0.978276	1.04515
513.661	1.03088	1.1588	1.63826	1.08089	1.08207	1.10174	0.975574	0.861036	0.934285	0.707009	1.94724	1.22206	1.24319	1.17822	1.65022	1.27865	1.16439	1.23864	1.42602	1.63942	1.01836	0.991037	1.06162	1.01497	0.952211	0.950701	1.03958	1.07165	0.968067	1.06185
543.876	1.00313	1.30633	1.63955	1.09198	1.06099	1.048	1.04568	0.884597	0.957497	0.785064	2.01819	1.28066	1.24134	1.11882	1.56802	1.24664	1.24821	1.11305	1.42936	1.5775	0.992478	0.999439	1.05069	1.03198	0.932909	0.954017	1.03771	1.07056	0.965237	1.00973
574.091	1.01349	1.25536	1.73415	0.994631	1.09742	1.09974	1.05911	0.918	0.950638	0.768518	1.91137	1.25813	1.23254	1.12366	1.67323	1.27561	1.26418	1.15815	1.44067	1.62827	1.00398	1.00425	1.03966	1.04626	0.939011	0.968378	1.06337	1.06498	0.923545	0.983377
604.307	1.01681	1.17918	1.75336	1.09592	1.07096	1.08052	1.12819	0.964505	0.938267	0.811184	1.9698	1.35209	1.25086	1.14363	1.63609	1.29134	1.19554	1.13379	1.45736	1.61528	0.992076	0.992768	1.03712	1.02873	0.945281	0.998382	1.05897	1.07377	0.952706	0.996893
634.522	1.10477	1.22693	1.70553	1.11417	1.09078	1.10338	1.07067	0.983821	0.95419	0.805898	2.0202	1.34459	1.2176	1.08768	1.65697	1.26903	1.18365	1.17068	1.48171	1.65066	0.997832	0.989318	1.03675	1.04256	0.933246	0.979146	1.04386	1.06585	0.951711	1.00626
664.737	1.09363	1.24947	1.73372	1.05691	1.11093	1.00364	1.08624	1.01169	1.00606	0.791421	2.05772	1.327	1.22443	1.11925	1.65441	1.30874	1.21095	1.17649	1.40995	1.69812	1.00886	0.987411	1.03308	1.01587	0.928945	0.983582	1.0457	1.04498	0.928308	0.965743
694.953	1.17572	1.2162	1.83131	1.12491	1.08256	1.06995	1.10433	1.00547	1.02695	0.784757	1.95811	1.28257	1.21725	1.10529	1.62424	1.27883	1.13651	1.14904	1.49892	1.628	1.00878	0.990373	1.03125	0.997227	0.946226	0.986505	1.01078	1.0369	0.947124	1.00036
725.168	1.1335	1.22318	1.73286	1.10916	1.09285	1.0899	1.13957	1.03556	0.975932	0.854155	1.9174	1.33787	1.20077	1.0685	1.54265	1.30061	1.22714	1.1822	1.44028	1.76742	1.00724	1.00103	1.01764	1.01723	0.941822	1.00411	1.04102	1.06247	0.935178	0.992916
755.383	1.2414	1.23981	1.77878	1.19005	1.15275	1.14154	1.19066	1.08169	1.02787	0.855305	2.11313	1.40082	1.29659	1.13494	1.62702	1.41244	1.32567	1.24489	1.51852	1.70033	1.02214	1.01741	1.01725	1.00653	0.964608	1.00876	1.05009	1.03712	0.922648	0.983221
785.599	1.12744	1.30204	1.77023	1.1335	1.09083	1.16568	1.12763	1.10464	1.01433	0.833857	2.04821	1.3996	1.29166	1.1598	1.62771	1.43694	1.34299	1.23216	1.50873	1.76309	1.03341	1.00405	1.0359	1.00353	0.965282	1.01274	1.02705	1.0518	0.959499	0.96711
815.814	1.1722	1.20064	1.8155	1.13278	1.10222	1.17196	1.20846	1.12051	1.1021	0.842742	2.02865	1.38574	1.3087	1.15889	1.64759	1.41131	1.38607	1.2008	1.4682	1.71922	1.00758	1.02051	1.01738	1.01841	0.949944	0.996915	1.02811	1.06727	0.947963	1.01776
846.029	1.27502	1.24302	1.71257	1.27631	1.13919	1.22862	1.23327	1.1301	1.08237	0.911375	1.96485	1.35699	1.30969	1.15863	1.60165	1.40061	1.30537	1.17562	1.48547	1.81073	0.983003	0.997337	1.0254	1.02961	0.971928	0.970261	1.00433	1.03734	0.979486	1.00137
876.245	1.21618	1.26341	1.64254	1.34825	1.13249	1.29247	1.1597	1.09904	1.10026	0.911605	2.01358	1.35339	1.30705	1.11211	1.64645	1.41999	1.34022	1.20813	1.54	1.74696	0.991448	1.0114	1.01211	1.01359	0.976423	0.981029	0.991139	1.00987	0.995842	1.0131
906.46	1.1855	1.30901	1.60538	1.36435	1.14671	1.25822	1.18339	1.08384	1.0678	0.937419	2.01666	1.40963	1.27423	1.128	1.56386	1.39226	1.33645	1.20139	1.47651	1.76686	0.971667	1.00635	1.0049	1.02578	0.956214	0.972711	0.979831	1.02253	0.993597	0.984837
936.675	1.12275	1.34174	1.67926	1.20329	1.11202	1.28035	1.16492	1.07683	1.11122	0.983072	2.00271	1.3704	1.30308	1.14949	1.6135	1.3907	1.33552	1.15303	1.4652	1.73314	0.970139	1.01745	1.04227	1.06843	0.979778	0.993761	0.99023	0.993754	0.992524	0.947923
966.891	1.20016	1.2162	1.57036	1.18074	1.11975	1.23773	1.14693	1.10089	1.12996	1.02543	2.08803	1.37337	1.28492	1.14983	1.62684	1.38915	1.27065	1.20129	1.4632	1.7418	0.966763	1.02187	1.05496	1.04694	0.955463	0.959343	0.96105	0.98171	1.00652	0.999146
997.106	1.08346	1.28594	1.55242	1.12312	1.13674	1.26605	1.1873	1.0406	1.07944	1.019	2.03421	1.38728	1.2933	1.1315	1.6156	1.35948	1.2984	1.21174	1.49298	1.75046	0.953758	1.03264	1.06372	1.05202	0.991424	0.969972	0.958455	1.00065	1.02208	1.00141
1027.32	1.08776	1.31331	1.57976	1.23121	1.1491	1.25795	1.24846	1.06318	1.08286	1.04895	2.03066	1.36803	1.29636	1.13685	1.56185	1.35207	1.2193	1.1359	1.46025	1.69397	0.941428	1.02478	1.06275	1.04008	0.967135	0.937807	0.948767	1.00504	1.00416	0.993195
1057.54	1.0821	1.375	1.65812	1.37151	1.11648	1.21578	1.26328	1.10611	1.1171	1.05025	2.10386	1.3934	1.28483	1.16037	1.62169	1.35358	1.22822	1.20512	1.46677	1.67637	0.942233	1.0146	1.05979	1.04694	0.975685	0.948148	0.974574	1.01026	1.02537	0.990756
1087.75	1.12783	1.33852	1.65898	1.25447	1.1222	1.23135	1.2893	1.05069	1.07208	1.06618	2.03491	1.33906	1.30851	1.13323	1.63578	1.34906	1.24614	1.11753	1.46093	1.78999	0.962713	1.0176	1.05267	1.10194	0.980011	0.930101	0.950966	0.99236	1.01831	1.01861
1117.97	1.11611	1.4383	1.63485	1.24123	1.11343	1.23445	1.30925	1.06293	1.07331	1.04328	2.03875	1.36146	1.26646	1.15793	1.60531	1.31591	1.285	1.15625	1.5172	1.74456	0.942672	1.00982	1.06954	1.06349	0.988146	0.910692	0.960819	0.987751	1.02122	1.02107
1148.18	1.12862	1.34174	1.69314	1.14961	1.10505	1.22998	1.25219	1.03377	1.1073	1.11459	2.05228	1.29163	1.29049	1.12826	1.60828	1.30753	1.22437	1.14514	1.48433	1.74429	0.940089	1.02203	1.07468	1.06568	0.995634	0.919784	0.987585	0.990093	0.994691	0.966116
1178.4	1.05317	1.41148	1.60944	1.18182	1.1069	1.20566	1.21835	1.03968	1.12629	1.10065	1.99054	1.33323	1.27542	1.13047	1.63148	1.33608	1.23069	1.15686	1.47351	1.7336	0.943761	0.98704	1.08082	1.06831	0.971345	0.918086	0.947262	1.00307	1.00911	1.0094
1208.61	1.02463	1.48819	1.55264	1.15748	1.09002	1.21149	1.20753	1.00172	1.14001	1.16377	1.96762	1.28223	1.29512	1.14735	1.53465	1.32221	1.20035	1.16618	1.43314	1.73065	0.953213	1.00136	1.07968	1.04053	0.979817	0.912968	0.973598	1.00494	1.02143	1.04784
1238.83	0.985926	1.51556	1.65492	1.23586	1.06878	1.23171	1.26617	1.04755	1.10406	1.15075	1.99214	1.2505	1.29763	1.17164	1.57727	1.31273	1.24342	1.15776	1.45478	1.74419	0.954575	1.01064	1.07031	1.05902	0.984727	0.89759	0.990808	1.03773	1.03541	1.03277
1269.04	0.976739	1.69421	1.58488	1.1922	1.05195	1.17579	1.25172	1.00775	1.1122	1.21808	2.07119	1.31078	1.30824	1.16319	1.63689	1.31294	1.23514	1.07854	1.49001	1.84464	0.957039	0.988746	1.07252	1.06227	0.958079	0.899508	0.994065	1.03165	1.01173	1.02337
1299.26	0.974785	1.92972	1.54281	1.14674	1.05211	1.18417	1.20213	0.993479	1.13278	1.15412	2.00992	1.23998	1.29432	1.14203	1.65716	1.33414	1.2841	1.15241	1.42694	1.66237	0.945502	0.999511	1.07932	1.06119	0.964246	0.911396	0.988924	1.00584	0.998009	1.02949
1329.47	1.01114	1.87339	1.48687	1.09413	1.06257	1.21632	1.20585	0.967581	1.12586	1.12984	1.8943	1.23873	1.28725	1.12233	1.60729	1.30298	1.21896	1.1805	1.45765	1.75664	0.957963	0.995404	1.04256	1.05295	0.928336	0.9057	0.988329	1.00606	1.01304	1.0391
1359.69	1.06548	1.85569	1.53192	1.13708	1.08452	1.20885	1.1681	0.974102	1.10448	1.17212	2.0459	1.23651	1.28269	1.17598	1.56722	1.28635	1.2687	1.20502	1.49633	1.58293	0.953296	0.992768	1.03493	1.05324	0.935435	0.875257	0.989535	1.07732	0.973689	1.01027
1389.9	1.04691	1.90719	1.55605	1.10379	1.05947	1.19264	1.2232	0.960998	1.0942	1.18353	2.02056	1.28809	1.29446	1.14316	1.63597	1.28922	1.27631	1.20242	1.43579	1.69176	0.971217	0.989084	1.05325	1.05159	0.950942	0.905827	1.01362	1.07563	0.970898	1.02723
1420.12	1.03655	1.8235	1.53513	1.09234	1.05598	1.22488	1.17313	0.984128	1.14754	1.17679	2.03568	1.33818	1.27705	1.17575	1.55507	1.29908	1.26207	1.19085	1.47147	1.63177	0.987077	0.999797	1.05351	1.05054	0.9615	0.911951	0.990329	1.05879	1.02737	1.02955
1450.34	0.981039	1.84925	1.55712	1.13457	1.04917	1.16641	1.17472	0.945005	1.12855	1.25875	2.0374	1.22862	1.27351	1.18483	1.64729	1.2913	1.24187	1.24945	1.4345	1.77	0.992135	0.982979	1.04151	1.05536	0.96549	0.890126	1.00921	1.06173	0.994281	1.02051
1480.55	1.10242	1.70869	1.50203	1.06585	1.07128	1.17743	1.1157	0.975024	1.12653	1.26856	2.00774	1.27668	1.25695	1.19228	1.56341	1.34272	1.25278	1.16906	1.46487	1.74134	0.961173	0.995449	1.02789	1.05008	0.939399	0.919957	1.02301	1.0774	1.00195	0.987276
1510.77	1.00293	1.78165	1.53769	1.08482	1.00555	1.15776	1.18954	0.941191	1.06186	1.21501	2.19207	1.32396	1.28966	1.16001	1.64634	1.32458	1.24935	1.12571	1.44287	1.6726	0.953948	0.996146	1.04006	1.03462	0.957665	0.928299	1.04011	1.09506	0.984814	1.02108
1540.98	0.975957	1.7441	1.46081	0.998211	1.03834	1.11595	1.19112	0.950787	1.07111	1.18345	2.12466	1.2866	1.27016	1.16946	1.6095	1.3521	1.26506	1.29536	1.45562	1.73332	1.00455	0.995716	1.0539	1.0555	0.975141	0.918005	1.04991	1.07279	1.0047	1.01325
1571.2	0.983776	1.73015	1.53363	1.11883	1.02118	1.09564	1.13276	0.934732	1.09352	1.23662	2.13511	1.29723	1.27726	1.18647	1.57739	1.37382	1.26724	1.2184	1.42811	1.69139	0.980752	1.01637	1.04472	1.02894	0.977809	0.948021	1.0701	1.05838	0.981047	1.0018
1601.41	0.960124	1.68294	1.48281	1.10773	1.06148	1.12879	1.09789	0.911847	1.04673	1.20789	2.09051	1.32247	1.31158	1.17318	1.57849	1.37158	1.24534	1.28165	1.48857	1.67103	1.0002	1.00561	1.02879	1.05941	0.961202	0.950459	1.03007	1.08383	0.971854	0.996442
1631.63	0.977522	1.61051	1.50075	1.13422	1.03218	1.06585	1.10013	0.894008	1.10963	1.24205	2.07207	1.32153	1.29289	1.16566	1.63868	1.32816	1.24848	1.17376	1.46419	1.73139	0.971738	1.01463	1.01897	1.0498	0.979506	0.932181	1.04487	1.08054	0.957547	1.01308
1661.84	0.939991	1.66202	1.50566	1.20007	1.05751	1.02541	1.09948	0.903112	1.14999	1.25753	2.13901	1.31776	1.29906	1.15311	1.7202	1.36276	1.20372	1.25016	1.46793	1.73775	1.00617	1.00975	1.00999	1.03173	0.951007	0.95798	1.01018	1.08199	0.945152	0.990973
1692.06	1.02111	1.54453	1.54175	1.12992	1.02799	1.04527	1.18609	0.911847	1.30322	1.28556	2.04017	1.2833	1.29835	1.19367	1.62253	1.36572	1.22113	1.19725	1.39148	1.69674	0.986141	1.03149	1.01589	1.06182	0.955165	0.967754	1.01442	1.07231	0.939648	0.975701
1722.27	0.989444	1.51985	1.56011	1.0816	1.03425	1.12269	1.11206	0.937315	1.34383	1.23899	2.10853	1.27793	1.30455	1.18989	1.65502	1.3706	1.22891	1.29233	1.35988	1.65979	0.975955	1.01837	1.0121	1.04064	0.946913	0.956501	1.03991	1.11511	0.930318	0.98448
1752.49	0.94781	1.48122	1.52979	1.03185	1.02293	1.09509	1.13285	0.937623	1.34089	1.29613	2.11881	1.22065	1.31572	1.18106	1.65434	1.36711	1.25483	1.19092	1.32193	1.71572	1.00052	1.02115	1.01637	1.03652	0.967808	0.980197	1.02353	1.09336	0.927508	0.980409
1782.7	1.02248	1.7103	1.56075	1.01682	1.08463	1.05683	1.10311	0.931409	1.3622	1.22604	2.04271	1.18517	1.3075	1.19284	1.64348	1.39579	1.19852	1.27049	1.30632	1.6784	1.00248	1.0182	1.00532	1.04121	0.968469	0.992502	0.992296	1.08459	0.927742	0.966364
1812.92	0.985731	1.56921	1.59449	1.13529	1.07041	1.14418	1.15765	0.960569	1.27726	1.21302	2.13228	1.17616	1.3239	1.18666	1.67396	1.35827	1.21752	1.21932	1.30606	1.66559	0.969796	1.00739	0.990217	1.02886	0.992733	0.998209	0.994164	1.05439	0.932778	0.940668
1843.13	0.951525	1.44206	1.53683	1.10702	1.07123	1.09637	1.12008	0.932394	1.2628	1.26756	2.17529	1.16004	1.29565	1.19442	1.67308	1.34123	1.17771	1.21366	1.36535	1.6643	0.962298	1.02906	0.994619	1.05009	0.968819	0.991855	0.997702	1.03171	0.928796	0.948218
																							1.01125	1.05711

## Sheet: Figure 6 G,H,M,O
Figure 6G				Figure 6H				Figure 6K					Figure 6M				Figure 6O
Control	2APB			Control	2APB			Control	atub:PACR				Control	U73122			Control	W7
210.421	133.905			2.38864	1.70938			3.72695	1.57276				2.35073	1.10504			2.10304	1.50912
204.907	109.778			2.05456	1.53528			4.62147	2.05123				2.91581	1.12501			2.76464	0.626914
200.598	150.449			2.15195	1.42161			3.72046	1.7584				2.78283	1.76974			2.47247	1.66562
201.46	171.818			2.4121	1.63654			4.44097	3.18649				2.33205	0.85497			1.88462	1.80348
204.734	103.918			2.44468	1.32506			3.4662	1.20399				2.50762	1.87663			2.50398	1.51507
248.508	222.657			2.03672	1.41856			2.80747	2.07549				2.83961	0.814966			1.46449	0.598983
155.274	123.392			2.60403	1.48006			2.84057	1.8912				1.49398	0.941773			2.91647	1.86614
150.104	169.923			2.54075	1.41409			3.7678	2.25584				2.21927	1.09275			1.9163	2.37389
247.646	99.265			2.55069	1.25187			3.07953	1.80334				1.92391	0.98609			2.18846	1.70348
122.875	208.353			2.1284	1.37206			3.14486	1.79985				2.08488	1.53178			2.23057	1.57151
164.925	135.456			1.92486	1.89951			3.28691	2.30686				2.85728	1.11089			1.31092	1.46062
274.013	152.689			2.5476	1.65			3.87042	1.32411				2.65962	1.23125			2.13876	1.09643
229.723	118.394			2.81821	1.38112			3.01761	1.18219				3.45546	0.707246			3.00103	2.21041
276.943	179.401			2.84333	1.34106			1.88329	1.11762				2.83797	1.25318			1.92399	2.21726
167.855	186.122			2.26803	1.94509			2.61677	1.39755				3.12802	1.18599			2.09909	2.98889
150.621	89.097			2.98003	1.49799			2.1493	1.2732				1.96967	0.927773			1.86071	2.05779
173.025	168.027			2.56403	1.55836			3.16719	1.65921				1.86899	1.54086			2.63669	1.06715
299.691	162.34			2.15061	1.51059			3.06702					2.51366	1.32708			1.70236	1.00988
217.832	180.952			2.56212	1.48562			3.12362					2.52447	1.06117			1.99067	1.82392
225.759	142.694			3.45402	1.09912			2.03551					2.50027	1.23623			1.29615	0.682412
214.04	163.202			2.62298	1.36303								1.9956	0.974839			1.47473	0.822682
300.725	122.875			2.38648	1.50481								2.1118	1.63944			1.86947	0.633026
193.705	198.875			2.34266	1.00563								1.90603	1.66106			1.9286	0.656237
210.421	136.834			2.06849	1.66482								2.52182	1.02355			1.57584	1.5687
234.721	156.136			2.17705	1.81497								3.11424	1.54408			1.61838	1.76991
217.143	120.29			2.13481	1.29155								2.10724	1.78529			1.8098	1.03977
211.111	202.149			2.24764	1.37871								2.44867	2.13543			1.86305	0.591728
150.966	133.388			2.06401	1.58448								2.12135	0.464632			1.92149	0.854083
163.202	154.412			2.25583	1.09971								2.0025	1.1448			1.53222	1.36457
181.297	86.168			2.31807	1.36452								2.12202	1.89718			1.94496	0.601676
174.92	102.023			2.23609	1.50923								2.5871	2.7254			4.32344	2.13533
135.628	115.982			2.24754	1.42177								2.57752	2.26978			2.35908	1.15256
172.508	97.714			2.15096	1.42076								2.2151	1.00888			2.07791	1.34416
149.759	65.66			2.15922	1.33058								2.86192	2.80538			2.90745	1.59722
155.791	92.889			2.14437	1.13622								1.88691	1.56719			3.92628	1.7367
121.669	136.662			2.48945	1.61928								2.23887	2.49848			2.38715	1.45197
169.233	74.621			2.67022	1.82459								1.6241	1.99843			2.20554	1.57598
216.281	84.272			2.37715	1.23024								1.6677	0.664777			2.38084	1.25974
172.335	91.682			2.22701	1.66619								1.67143	0.479487			2.26006	1.74743
197.324	103.746			1.86762	1.25058								1.87784	0.663577			1.83468	1.36203
197.152	61.868			2.97081	0.938556								1.93046	1.7033			1.67928	0.888745
229.206	173.542			2.9377	0.95518								1.63074	1.97715			2.50935	0.928995
133.905	150.621			2.24653	1.9716								3.03662	2.16889			2.49977	0.692883
183.709	134.939			2.43761	1.84717								2.02427	1.4653			2.89542	1.03553
134.422	109.95			1.98598	1.1133								1.61234	2.31073			2.11287	0.693456
156.825	129.424			2.52659	1.38324								1.73304	1.68617			2.41693	0.979164
205.424	142.004			3.02083	1.10674								1.99734	1.29843			2.38808	1.69208
207.836	132.009			2.6101	1.66271								1.56739	1.89344			2.90162	1.62345
269.532	155.619			2.88782	1.57007								1.76203	2.39533			2.75417	0.766087
264.018	139.936			2.9413	1.23924								1.75979	1.90471			2.46773	0.6368
290.04	74.104			2.57796	1.41873								2.05783	2.14173			2.89191	0.954843
366.04	107.537			2.41213	1.06761								2.5591	1.56355			3.14004	1.12638
208.181	126.494			2.2606	1.21671								2.17409	1.12308			3.1437	1.997
368.625	98.748			2.93791	0.927837								1.6941	1.68286			3.90254	2.60276
330.194	84.617			2.6919	1.35285								2.98807	1.74308			2.51236	0.943349
483.228	96.68			1.973	1.50361								2.52748	1.51795			2.2588	2.39822
360.87	94.095			2.00727	1.94073								1.72061	1.40642			2.0162	1.90897
382.584	77.551			1.93078	1.22412								2.40554	0.831202			2.46366	1.38371
316.925	72.381			1.85794	1.51332								1.44868	1.63177			1.94871	1.39873
329.505	91.51			2.16025	1.6128								1.64736	1.27579			2.48344	1.94537
353.804	113.741			2.3706	1.55283								2.27803	1.48455			2.08718	1.60183
315.201	92.544			2.28843	1.56257								2.20942	1.233			2.79744	1.53314
340.879	136.317			2.38143	1.53397								3.09358	1.03756			2.34147	2.36694
388.444	121.669			2.37158	1.286								2.07967	1.2234			2.23359	2.01362
311.755	95.818			2.27324	1.33679								2.0079	1.19292			2.75381	1.54006
305.723	51.356			2.3042	1.19316								2.16947	1.0947			1.91353	1.70457
291.591	91.51			2.23713	1.2609								3.85557	0.926385			3.45213	0.584787
383.791	120.635			2.1891	1.80334								1.98696	1.7246			3.83182	1.65343
333.986	96.68			1.986	1.2239								2.96858	2.24595			2.29445	1.90385
350.358	105.469			1.88711	1.43057								2.25965	2.03045			3.26184	1.73951
194.05	164.236			2.26413	1.35014								3.53178	1.9363			2.31388	1.36627
155.102	69.106			2.48307	1.52201								3.97625	0.506221			2.07315	0.480849
171.991	68.072			1.96599	1.7349								2.50325	1.19676			2.39059	0.502157
177.161	102.195			1.93486	1.71556								2.15313	0.750878			2.12941	0.563979
125.46	42.567			1.74979	1.6887								2.17534	0.498375			2.04559	0.989759
270.566	93.061			2.19266	1.3923								2.31083	1.69914			1.80513	1.83539
177.678	178.367			2.5562	1.47834								3.14335	2.12676			2.30724	1.0981
268.671	133.732			2.06045	1.64988								2.25734	1.41898			1.61735	1.04948
189.052	112.19			2.36915	1.13433								2.76334	1.83992			1.81225	0.970927
236.616	128.39			2.43521	1.57889								2.30496	1.5354			2.00822	0.683873
181.124	141.315			2.36387	1.4432								2.17313	1.35553			1.72794	1.18971
286.766	133.043			1.95498	1.21111								1.9789	0.9563			2.28604	1.37709
279.873	148.898			2.49617	1.3529								2.62081	0.988722			1.43171	0.664258
241.442	134.422			2.09457	1.45732								2.49989	1.54626			2.24444	0.679456
343.292	104.952			2.76797	1.43375								1.96035	0.858335			3.18084	1.25258
139.247	89.787			2.36601	1.81171								2.13153	1.08343			2.79559	0.831279
191.292	197.152			2.60193	1.17497								2.50217	2.14134			2.31215	1.73238
157.514	81.515			2.55629	1.40395								2.54857	0.615013			3.12862	1.13062
180.78	79.102			2.37514	1.20835								2.50989	1.06171			2.11056	0.84568
169.406	154.412			2.56765	1.21117								3.56126	1.00261			2.45776	0.593421
209.904	162.857			2.05143	1.67816								2.29688	0.993609			2.56391	0.686152
256.607	79.447			1.83029	1.13699								2.11425	1.21226			3.45399	1.09451
174.059	103.918			1.95596	1.31921								1.94526	1.02797			2.64038	0.7938
142.349	101.161			2.51717	1.38703								2.49142	0.933418			2.42782	0.449899
215.592	87.546			2.52823	1.33425								3.1653	2.02833			2.37936	2.03139
156.825	42.05			2.20616	1.47979								2.38374	0.86164			3.42135	2.06799
219.9	173.886			1.80771	1.45479								2.51145	1.25157			2.52051	1.39612
174.92	142.177			2.10708	1.47812								2.21493	1.20908			3.3033	1.01928
176.644	118.222			2.87642	1.55351								2.35591	1.26753			3.64086	2.80159
147.519	138.73			2.16451	1.74571								2.06285	1.21665			2.82531	1.91946
				2.30006	1.47402									0.958629				1.09006
				2.00226	1.44467									1.3469				0.805871
				1.87575	1.44837									1.35072				1.77942
				2.43665	1.35601									1.22854				0.892184
				2.17513	1.55028									1.24266				1.4623
				2.1714	1.61235									1.18377				2.38783
				2.18335	1.63078									1.11177				2.11649
				2.2719	1.56811									0.872388				1.61031
				3.12617	1.81244									1.255				1.87353
				3.27883	1.44069									1.07005				1.89127
				3.29899	1.36544									1.09386
				2.49435	1.59173									0.837935
				2.67546	1.35089									1.29791
				2.40213	1.3883									1.09519
				2.11422	1.34194									1.16186
				2.09215	1.54579									1.00056
				2.84303	1.38046									0.991399
				2.97687	1.30849									0.846504
				2.86941	1.41072									0.998181
				2.90452	1.25626									1.4692
				2.77174	1.69552
				2.24648	1.61931
				2.16371	1.5766
				2.53098	1.93658
				2.75496	1.47398
				2.79564	1.80053
				2.5899	1.73014
				2.75405	1.56579
				2.40061	1.42722
				2.1154	1.80352
				2.87858	1.437
				2.78937	1.76463
				3.30775	1.54484
				2.32628	1.38834
				3.30442	1.55729
				2.78573	1.52227
				2.8514	1.52809
				2.77063	1.35976
				2.80161	1.25556
				2.82848	1.58441
				2.73702	1.49914
				3.14288	1.33266
				2.36191	2.16395
				2.53096	1.59979
				2.26387	1.29771
				3.45159	1.11856
				3.41322	1.17359
				3.74656	1.34629
				2.61759	1.09292
				3.33445	1.4327
				2.84438	1.02329
				2.87761	1.46496
				2.5226	1.35972
				3.03206	1.69856
				3.24655	1.42411
				2.78801	1.49585
				3.49875	1.67364
				2.98384	1.3566
				3.18822	1.01219
				2.91191	1.12646

## Sheet: Figure 7
Figure 7B				Figure 7D							Figure 4G
Control	2APB			2APB			Control				Control	2APB	Lat	2APB+Lat
1.71318	1.68015			Number of basal bodies	Surface area (um2)		Number of basal bodies	Surface area (um2)			1.53591	1.32869	1.18225	0.697169
				133	202.208		192	291.028			1.88071	1.45691	1.23253	0.598095
1.7351	1.4519			124	198.702		138	184.48			1.67694	1.41181	1.41719	0.695419
				110	155.76		183	234.247			1.70433	1.19252	1.38092	0.670579
1.5785	1.44824			87	104.85		188	235.87			1.68732	1.58214	1.54407	0.376924
				116	131.02		191	254.921			1.44796	1.205	1.45487	0.410357
1.79013	1.4121			121	153.75		204	220.982			1.26229	1.3441	0.807392	0.718578
				68	74.69		223	234.844			1.51269	1.18016	0.970448	0.800982
1.80466	1.39736			128	152.07		115	168.545			1.52663	1.44087	1.3016	0.662433
				56	62.36		225	269.06			1.59254	1.40416	1.54681	0.877607
1.20046	1.46164			93	102.465		164	238.977						0.538763
				107	190.067		143	156.859						0.610347
1.54637	1.39472			119	170.961									0.550762
				76	106.292									0.521939
1.70703	1.19357													0.633918
1.50498	1.6645
1.29359	1.56976
											Figure 4H
1.45885	1.13404										Control	2APB	Lat	2APB+Lat
											2.24737	2.639	2.9749	1.38582
1.1582	1.71569										2.53846	2.6738	2.62378	1.51809
											4.08524	3.19624	2.22538	2.15382
1.65769	1.94067										3.16472	2.68361	1.90758	1.73062
											3.14326	2.7975	2.64987	1.95899
1.49801	1.22664										3.54062	3.25522	3.1053	1.59588
											2.94798	2.78394	2.35466	1.00123
1.75447	1.79181										2.14947	1.68022	2.72867	1.18806
											2.19655	2.17448	2.26284	1.41977
1.6217	1.73123										2.17421	2.18268	2.5337	1.23805
														1.27063
1.42568	1.53738													1.34381
														1.21234
1.76491	1.11505													1.17873
														1.21996
1.81344	1.99215
1.45924	1.97117

## Sheet: Figure 8 
Figure 8F				Figure 8G				Figure 8J
Control	2APB			Control	2APB			Control	2APB
11	5			80.653	72.553			6	0
10	6			58.766	59.111			8	0
17	7			52.218	11.029			7	0
11	8			68.589	68.245			5	0
10	10			105.986	34.639			6	0
24	2			95.129	26.367			5	0
19	3			97.197	31.02			12	0
13	13			86.168	35.329			7	0
17	0			54.286	7.927			9	0
19	1			60.317	38.603			11	0
18	9			119.428	35.329
20	4			115.292	15.51
19	10			57.215	13.787
18	11			53.769	22.748
13	9			72.726	34.639
18	9			142.004	36.363
19	4			97.714	20.163
11	5			122.358	23.61
				102.023	29.125
				98.231	27.918
				129.079	16.027
				124.081	24.127
				70.83	16.027
				153.378	6.721
				77.379	49.805
				76	14.993
				33.95	20.68
				42.222	30.676
				37.224	95.129
				62.902	32.054
				63.075	34.467
				55.664	21.197
				48.599	33.95
				64.626	66.177
				72.553	32.399
				71.347	45.324
				70.14	49.805
				53.079	73.587
				64.798	56.009
				34.812	36.19
				56.698	32.399
				77.551	36.707
				73.587	52.045
				77.206	41.188
				58.422	101.506
				79.102	43.256
				59.111	33.088
				36.707	37.052
				107.02	75.655
				41.877	90.476
				76.172	114.258
				100.299	41.016
				102.023	68.934
				69.623	26.023
				65.832	65.832
				77.379	49.116
				118.222	98.748
				104.952	85.823
				43.256	76
				98.403	79.447
				83.41	24.989
				90.648	21.542
				137.524	46.186
				106.503	32.227
				78.757	31.193
				80.653	41.016
				160.961	27.229
				82.376	13.442
				51.701	14.131
				49.288	15.855
				65.143	14.649
				86.34	16.372
				53.424	25.333
				55.492	14.304
				15.683	57.215
				19.646	28.608
				22.748	40.499
				115.809	24.816
				87.891	23.438
				44.29	43.429
				100.471	56.871
				34.812	90.993
				64.453	57.388
				89.614	32.399
				93.923	26.712
				94.612	52.218
				69.623	18.785
				52.735	31.882
				83.066	25.678
				116.843	28.435
				87.029	52.218
				118.394	31.02
				90.304	68.762
				165.27	29.986
				93.233	78.068
				120.979	36.018
				103.229	47.565
				59.8	27.918
				104.091	25.161
				56.181	37.052
				81.687	24.127
				76.689	26.712
				85.995	29.125
				105.125	38.258
				115.637	18.957
				57.215	34.812
				50.839	28.263
				120.979	51.528
				36.88	33.778
				30.503	44.635
				40.671	38.603
				23.61	35.501
				32.916	35.846
				63.936	75.655
				37.741	65.832
				37.052	30.159
				41.016	181.986
				83.583	59.8
				49.116	87.719
				72.036	40.843
				44.635	38.603
				36.363	29.469
				40.671	32.399
				135.456	20.508
				93.923	13.097
				206.975	13.27
				79.791	12.925
				168.372	98.576
				224.553	72.898
				207.664	66.004
				94.612	60.662
				73.07	50.494
				93.061	37.224
				123.737	52.735
				152.344	48.426
				121.152
				158.204
				113.569
				116.671
				237.306
				282.975
				172.163
				207.147
				93.923
				116.671
				184.916
				78.413
				92.372
				120.635
				163.374
				137.524
				57.56
				79.102
				166.648
				69.968
				64.109
				130.286
				128.562
				68.589

[truncated: 9 more sheets: Suppl. Fig. 1, Suppl. Fig. 2, Suppl. Fig. 3, Suppl. Fig. 4B, Suppl. Fig. 4D, Suppl. Fig. 4F, Suppl. Fig. 6B, Suppl. Fig. 9C,E, Suppl. Fig. 9G]
